# Supplementary material for: Comparison of individual and pooled sampling methods for estimation of Vairimorpha (Nosema) spp. levels in experimentally infected honey bee colonies
Source: J Vet Diagn Invest. 2023 Aug 28;35(6):639–44. doi: 10.1177/10406387231194620 (PMC10621544; doi:10.1177/10406387231194620)
Supplement: sj-xlsx-1-jvd-10.1177_10406387231194620 – Supplemental material for Comparison of individual and pooled sampling methods for estimation of Vairimorpha (Nosema) spp. levels in experimentally infected honey bee colonies [file sj-xlsx-1-jvd-10.1177_10406387231194620.xlsx]

## Sheet: Tabelle1
colony number	spores/bee	V. apis Ct value qPCR	V. ceranae Ct value qPCR	date collected			colony code
1.1	510000	25.6833	39.5715	Sep-02 2021			1.1	colony 1, sample 1
1.2	110000	na	25.3289	Oct-25 2021			1.1-1	col. 1, sample 1, sub-sample 1
1.2-1	90000	na	23.3187	Oct-25 2021			1.2	col. 1, sample 2 (different date than sample 1)
1.2-2	0	na	32.8061	Oct-25 2021			1.2-1	col. 1, sample 2, sub-sample 1 (same date)
2.1	4125000	22.7076	38.0448	Sep-02 2021
2.2	2925000	21.7097	21.6162	Oct-25 2021			Ct value
2.2-1	500000	21.6327	20.7343	Oct-25 2021			na	no detection
2.2-2	32500	23.8644	28.6595	Oct-25 2021
3.1	785000	25.4181	37.7369	Sep-02 2021
3.2	115000	30.405	23.807	Oct-25 2021
3.2-1	22500	26.4708	22.8517	Oct-25 2021
3.2-2	7500	na	23.1668	Oct-25 2021
4.1	1125000	21.165	39.5783	Sep-02 2021
4.1-1	1414750	28.0367	24.501	Oct-25 2021
4.2	0	0	38.5899	Oct-25 2021
4.2-1	0	0	37.1884	Oct-25 2021
5.1	665000	36.9636	24.5767	Sep-02 2021
5.2	0	na	na	Oct-25 2021
5.2-1	1000000	na	23.7555	Oct-25 2021
5.2-2	0	na	na	Oct-25 2021
6.1	870000	18.5164	36.6536	Sep-02 2021
6.2	62500	na	25.8842	Oct-25 2021
6.2-1	1575000	na	22.2544	Oct-25 2021
6.2-2	52500	na	23.9295	Oct-25 2021
7.1	522500	na	24.8038	Aug-08 2021
7.2	0	na	na	Oct-25 2021
7.2-1	0	na	na	Oct-25 2021
7.2-2	27500	24.3973	na	Oct-25 2021
8.1	225000	39.0294	23.5602	Aug-08 2021
8.2	0	30.8877	26.7113	Oct-25 2021
8.2-1	0	na	26.9809	Oct-25 2021
8.2-2	0	26.4632	23.1089	Oct-25 2021
9.1	425000	39.763	24.752	Aug-08 2021
9.2	0	37.6086	na	Oct-25 2021
9.2-1	1400000	23.8881	na	Oct-25 2021
9.2-2	0	na	na	Oct-25 2021
10.1	330000	na	24.7872	Aug-08 2021
10.2	0	na	na	Oct-25 2021
10.2-1	557500	24.3041	na	Oct-25 2021
10.2-2	0	na	39.0273	Oct-25 2021
11.1	0	0	0	Oct-19 2021
11.2	100000	25.8496	0	Oct-25 2021
11.2-1	20000	26.0949	0	Oct-25 2021
12.1	600000	23.3132	39.386	Aug-08 2021
12.2	270000	22.3073	38.6645	Oct-19 2021
12.2-1	1050000	25.5182	37.9758	Oct-19 2021
12.3	0	29.4879	33.7529	Oct-22 2021
12.3-1	0	38.8027	35.4305	Oct-22 2021
12.4	285000	25.0731	24.3616	Oct-25 2021
12.4-1	222500	23.6228	na	Oct-25 2021
12.4-2	240000	24.1915	37.7089	Oct-25 2021
13.1	270000	39.12	23.1988	Aug-08 2021
13.2	0	na	na	Oct-25 2021
13.2-1	220000	26.4078	na	Oct-25 2021
13.2-2	580000	21.9708	na	Oct-25 2021
14.1	1525000	33.6058	26.3019	Aug-08 2021
14.2	0	0	39.7554	Oct-25 2021
14.2-1	0	0	0	Oct-25 2021
15.1	525000	38.2239	22.4815	Aug-08 2021
15.2	512500	21.8368	0	Oct-19 2021
15.3	0	27.3675	na	Oct-22 2021
15.3-1	0	0	0	Oct-22 2021
15.4	0	na	na	Oct-25 2021
15.4-1	0	na	na	Oct-25 2021
15.4-2	572500	26.7699	25.3374	Oct-25 2021
16.1	245000	na	22.9238	Aug-08 2021
16.2	0	na	na	Oct-25 2021
16.2-1	0	na	na	Oct-25 2021
16.2-2	2500	na	27.067	Oct-25 2021
17.1	0	na	31.7291	Aug-08 2021
17.2	137500	24.5655	24.6168	Oct-25 2021
18.1	195000	na	23.5943	Aug-08 2021
18.2	0	na	na	Oct-25 2021
18.2-1	0	na	na	Oct-25 2021
18.2-1	2500	na	39.7353	Oct-25 2021
19.1	0	na	31.7291	Aug-08 2021
19.2	137500	24.5655	24.6168	Oct-19 2021
19.3	307500	na	21.583	Oct-25 2021
19.3-1	1050000	na	22.5936	Oct-25 2021
19.3-2	875000	na	23.8967	Oct-25 2021
20.1	0	na	na	Aug-08 2021
20.2	650000	0	23.1234	Oct-19 2021
21.1	1037500	21.5065	37.3552	Sep-02 2021
21.2	0	0	0	Oct-22 2021
21.2-1	0	38.1268	0	Oct-22 2021
22.1	1100000	24.0371	38.6547	Sep-02 2021
22.2	0	0	0	Oct-22 2021
22.2-1	0	24.7747	0	Oct-22 2021
